# Supplementary material for: Axon guidance cue SLIT2 regulates the murine skeletal stem cell niche through sympathetic innervation
Source: J Clin Invest. 2025 Oct 15;135(20):e193014. doi: 10.1172/JCI193014 (PMC12520678; doi:10.1172/JCI193014)
Supplement: Supporting data values [file jci-135-193014-s303.xls]

## Sheet: Figure1
Figure 1B	BV/TV(%)			Ct.th(mm)			Tb.th (mm)						Tb.sp (mm)			Tb.N (1/mm)
	Slit2f/f	Slit2syn1		Slit2f/f	Slit2syn1		Slit2f/f	Slit2syn1					Slit2f/f	Slit2syn1		Slit2f/f	Slit2syn1
	14.29	12.33		0.1831	0.2021		0.0489	0.0425					0.2227	0.2269		4.5112	4.2579
	12.12	12.25		0.1925	0.1605		0.0453	0.0429					0.1875	0.2018		5.3448	4.9857
	15.83	10.51		0.1916	0.1809		0.0423	0.044					0.2094	0.2024		4.7966	4.7203
	11.14	8.28		0.1773	0.1742		0.0466	0.0376					0.1615	0.2126		6.2384	4.9905
	13.43	11.25		0.1837	0.1781		0.0394	0.0347					0.1853	0.2004		5.0998	4.8121
	20.64	7.95		0.1869	0.1797		0.0435	0.0358					0.1724	0.2189		5.4464	4.583
	16.43	7.82		0.1692	0.1682		0.049	0.0386					0.1983	0.2131		4.7722	4.5788
	13.75	10.56		0.1893	0.1705		0.0462	0.0392					0.1784	0.1895		4.6142	3.5851
	14.28	11.21		0.1807	0.1611		0.0451	0.0402					0.1803	0.1792		4.6725	3.8728
	14.95	11.86		0.1805	0.1698		0.0437	0.0381					0.1653	0.1827		5.5572	3.8712
	15.67			0.1974			0.0424						0.1713			4.7216
Figure 1C-E	BV/TV(%)			MAR(μm/day)			BFR/BS (μm3/μm2/year)						Ob.S/BS			(No.Oc./B.Pm) /mm
	Slit2f/f	Slit2syn1		Slit2f/f	Slit2syn1		Slit2f/f	Slit2syn1					Slit2f/f	Slit2syn1		Slit2f/f	Slit2syn1
	22.686	16.277		4.0826	2.1979		338.443	157.073					12.3365	8.2513		3.598	3.35
	20.321	12.144		3.4707	2.8164		279.713	174.348					8.3358	5.7949		3.276	3.012
	27.313	13.155		2.8165	2.6204		278.809	332.197					15.1599	6.023		3.675	2.982
	19.428	17.788		3.6923	2.5028		411.591	234.759					11.2324	6.9304		3.173	2.911
	23.854	16.992		3.6423	2.4657		368.547	171.511					12.5387	9.536		2.985	3.198
	17.539	15.726		4.6513	3.018		428.471	238.034					11.3552	5.225		3.078	3.379
	17.925	17.513											9.218	9.056
	TH+ area / femur area
Figure 1F	Slit2f/f	Slit2syn1
	1.02308	1.63098
	0.97569	1.45012
	1.23098	1.30987
	0.77654	1.50124
	0.98051	1.87562
	1.01341	1.49326
	1.26729	1.30945
	0.79512	1.48327
	1.12506	1.73562
	0.81232	1.29709

## Sheet: Figure2
	BV/TV(%)				Ct.th(mm)				Tb.th (mm)				Tb.N (1/mm)
Figure 2B	TH-cre	Slit2f/f	Slit2th		Th-cre	Slit2f/f	Slit2th		Th-cre	Slit2f/f	Slit2th		Th-cre	Slit2f/f	Slit2th
	13.0965	17.5591	11.7445		0.15248	0.152428	0.159868		0.0435792	0.0455421	0.0417218		3.08632	3.85606	2.86323
	14.7631	17.2051	11.3908		0.159384	0.169795	0.154464		0.0419765	0.0444415	0.0418061		3.17763	4.32104	2.90806
	16.9732	14.1265	14.9685		0.167394	0.158833	0.144593		0.0443786	0.0420187	0.0403105		3.75636	3.12446	3.62919
	11.0875	13.4027	12.235		0.145647	0.164667	0.150218		0.0396892	0.0422477	0.0412068		3.13695	2.93603	2.85904
	16.5098	17.2628	11.8472		0.157283	0.158841	0.162332		0.0420735	0.0421963	0.0410218		3.68361	4.09133	3.07626
	15.5709	14.064	11.6264		0.160375	0.155898	0.151252		0.0418731	0.0425743	0.0391743		3.65185	3.83408	2.98704
		12.2359	12.2796			0.144371	0.150504			0.0413098	0.0422106			2.97364	2.97512
		16.8732	11.6715			0.156849	0.157309			0.0428913	0.0388371			3.50671	3.07457
		17.3984	12.7826			0.157943	0.152397			0.0420948	0.0417493			3.96742	3.09821
		11.3764	10.2839			0.147393	0.152085			0.0378201	0.0367625			2.98362	2.76841
		12.6739	10.3742			0.151306	0.146764			0.0421335	0.0382425			3.07849	2.63745
		13.0934	9.7356			0.156481	0.145637			0.0422945	0.0396309			3.06923	2.46348
		15.7841	12.0384			0.160654	0.142479			0.0428742	0.0371652			3.29443	2.76393
		13.2875	9.5623			0.152099	0.145095			0.0416765	0.0361895			3.09836	3.08942
			10.6518				0.150294				0.0362514				2.81637
	BV/TV(%)				Ct.th(mm)				Tb.th (mm)				Tb.N (1/mm)
Figure 2D	Adv-cre	Slit2f/f	Slit2adv		Adv-cre	Slit2f/f	Slit2adv		Adv-cre	Slit2f/f	Slit2adv		Adv-cre	Slit2f/f	Slit2adv
	13.2955	12.8649	9.7953		0.157462	0.159426	0.145803		0.0427844	0.0393307	0.0427685		3.16803	2.09823	2.46022
	12.8712	15.007	15.3537		0.157013	0.156555	0.156653		0.0438745	0.0453539	0.0449263		3.28439	3.31542	3.42298
	15.7456	11.4771	14.0706		0.152397	0.156353	0.152857		0.0446239	0.0389834	0.0468757		3.39306	2.94038	3.01546
	11.2749	15.641	10.5852		0.147756	0.158757	0.171515		0.0378652	0.0573296	0.0394165		2.87562	2.73562	2.69157
	15.7639	10.8149	14.7821		0.162734	0.158847	0.163127		0.0459086	0.0420943	0.0434534		3.38713	3.01098	2.76913
		17.1165	11.3247			0.163041	0.163913			0.0470235	0.0403713			3.56278	2.80446
		11.7188	12.5418			0.160027	0.157209			0.0420129	0.0412351			2.98795	4.81343
		13.5863	14.0834			0.15976	0.157376			0.0416746	0.0418472			4.19846	2.87452
		11.3498	12.2836			0.150352	0.15535			0.0387125	0.0387845			3.19834	3.17835
		16.3213	11.2139			0.163742	0.152084			0.0436729	0.0372709			3.28749	2.57043
		15.2568	14.0934			0.161984	0.148092			0.0469958	0.0397362			3.10943	3.5372
		12.2309	16.5812			0.152019	0.161415			0.0410934	0.0475721			2.82742	4.01266
		13.9725				0.153939				0.0427482				3.28025
	TH+ area / femur area
Figure 2E	Slit2f/f	Slit2th
	0.4409	2.5343
	1.4342	1.0817
	1.1247	1.7136
	1.0035	2.1902
	0.9713	2.151
	1.0251	1.7805
	0.9562	1.7238
	1.2335	1.5639
	1.0873	1.4383
	0.7234	1.3824
	1.3672	1.9672
	0.6712	2.1094
	0.967	2.6371
	0.8474	1.2084
	1.141	0.9673
		0.9645
		1.2736
	BV/TV(%)				BFR/BS (μm3/μm2/year)			MAR(μm/day)			Ob.S/BS			(No.Oc./B.Pm) /mm
Figure 2G	Slit2f/f	Slit2th		Figure 2I	Slit2f/f	Slit2th		Slit2f/f	Slit2th		Slit2f/f	Slit2th		Slit2f/f	Slit2th
	19.18	15.24			346.035	276.317		4.302	2.903		7.903	4.213		3.28	3.284
	18.07	13.9			303.098	277.678		5.162	3.016		6.916	5.971		3.017	3.365
	18.32	14.75			278.651	292.623		3.98	4.309		8.224	5.905		3.786	2.769
	17.73	13.14			318.076	265.914		4.776	3.198		7.328	4.785		3.481	2.877
	17.12	17.22			329.21	254.598		4.321	2.671		6.876	4.954		2.694	3.105
	24.21	13.76			328.914	256.325		4.879	3.165		8.146	6.983		2.816	3.016
	18.76	15.23

## Sheet: Figure3
	SSC(%)				Ki67-SSC(%)				SSC(%)				Body Weigh
Figure 3A	Slit2f/f	Slit2th		Figure 3B	Slit2f/f	Slit2th		Figure 3D	Vehicle	6-OHDA		Figure 3E	Vehicle	6-OHDA
	1.94	0.97			1.54	0.66			1.89	2.6			7.75	7.82
	2.42	1.13			1.67	0.72			2.44	3.2			7.36	7.39
	2.57	1.98			1.49	0.86			2.31	3.65			7.59	7.72
	2.79	1.38			1.44	0.95			2.8	2.69			7.92	7.51
	2.38	1.42							2.59	2.43			7.67	8.03
									2.1	3.32			7.65	8.1
									2.78	2.89			8.18	7.29
	TH+ area / femur area				CGRP+ area / femur area				SSC(%)				TH+ area / femur area
Figure 3F	Vehicle	6-OHDA		Figure 3G	Vehicle	6-OHDA		Figure 3H	Sham	Den		Figure 3I	Sham	Den
	1.0678	0.0016			1.1087	0.7852			2.84	3.91			0.7673	0.0398
	0.8971	0.0032			0.8761	1.3031			2.56	3.74			0.8561	0.0074
	0.9145	0.00053			1.0152	0.8945			3.65	4.72			1.3097	0.0123
	1.1206	0			1.2307	0.7651			2.95	3.63			1.1761	0.0235
					0.6673	0.8976			3.1	3.45			1.2094	0.0637
					1.102	1.1846			2.27	4.26			0.6814	0.0536
									2.52	2.43

## Sheet: Figure4
	SSC(%)				Td+ OSX+ / BS				N.td+ FABP4+ / BC
Figure 4B	Slit2f/f-MIP-GFP	Slit2th-MIP-GFP		Figure 4C	Slit2f/f-MIP-GFP	Slit2th-MIP-GFP		Figure 4D	Slit2f/f-MIP-GFP	Slit2th-MIP-GFP
	23.7	12			1.23	0.36			13	11
	21.5	13.9			0.89	0.71			15	12
	19.8	16.5			0.96	0.56			16	15
	17.7	14.2			1.29	0.23			18	13
									17	9
									15	14
	Bone volume (mm3)
Figur 4F	Slit2f/f	Slit2th
	0.305	0.319
	0.262	0.292
	0.351	0.255
	0.364	0.347

## Sheet: Figure 5
	TH+ relative length				Number of CFU				Postive area (%)				Cell number per sphere				Bone volume (mm3)				SSC(%)
Figure 5B	Slit2f/f	Slit2th		Figure 5C	CM-Slit2f/f	CM-Slit2th		Figure 5D	CM-Slit2f/f	CM-Slit2th		Figure 5I	Vehicle	mFSTL1		Figure 5J	Vehicle	mFstl1		Figure 5K	Fstl1f/f	Fstl1th
	1.105	1.63			311	147			32.06	18.763			11	11			0.3234	0.3094			2.62	3.64
	1.007	1.492			276	176			29.723	18.317			9	10			0.3782	0.2472			2.75	3.68
	0.923	1.667			297	138			27.056	24.076			8	9			0.434	0.2908			2.29	2.92
	0.92	1.693											11	8			0.3832	0.2673			2.91	4.39
	1.215	1.752											7	9							3.15	3.87
	0.789	1.406			Relative mRNA Expression								7	7
	1.236	1.782		Figure 5F	Slit2f/f	Slit2th		Figure 5H	Slit2f/f	Slit2th			13	6
	1.109	1.476			1.02652	1.89161			36.4663	50.2411			15	6
	1.065	1.518			0.929868	2.08199			34.7135	43.5579			6	8
	0.865	1.397			0.98744	1.70332			32.2137	47.3725			12	5
	0.912	1.574			1.05617	1.81752							11	7
	1.132	1.651											13	10
	0.793	1.732											10	11
	1.238	1.467											9	7
	1.111	1.356											12	5
	0.876	1.295											13	4
	0.926	1.359											11	6
	0.778	1.275											9	7
													10	9
													11	10
	BV/TV(%)						Ct.th(mm)						Tb.th (mm)
Figure 5M	Fstl1f/f	Fstl1th	Slit2th	Slit2thFstl1th			Fstl1f/f	Fstl1th	Slit2th	Slit2thFstl1th			Fstl1f/f	Fstl1th	Slit2th	Slit2thFstl1th
	16.3561	19.8392	11.7445	16.0389			0.16121	0.159048	0.159868	0.15389			0.04926	0.05327	0.0417218	0.04768
	13.0893	17.0935	11.3908	14.1349			0.16636	0.17381	0.154464	0.15287			0.04309	0.04313	0.0418061	0.04294
	17.5799	16.8496	14.9685	13.1785			0.15909	0.16332	0.144593	0.16036			0.05063	0.04872	0.0403105	0.04182
	13.0941	17.2984	12.235	12.9834			0.15037	0.15523	0.150218	0.16109			0.04298	0.04982	0.0412068	0.03983
	14.4738	17.9482	11.8472	12.7652			0.15362	0.15914	0.162332	0.14673			0.04183	0.04928	0.0410218	0.04618
	14.0692	18.4938	11.6264	14.6732			0.16212	0.15212	0.151252	0.15109			0.04633	0.04783	0.0391743	0.04375
	15.4746	15.934	12.2796	13.7465			0.15839	0.16721	0.150504	0.1613			0.04239	0.04728	0.0422106	0.04201
	13.6719	13.6792	11.6715	12.4729			0.15305	0.16329	0.157309	0.154			0.0415	0.04315	0.0388371	0.04217
	14.297	16.5324	12.7826	14.5508			0.14365	0.15976	0.152397	0.1592			0.04323	0.0457	0.0417493	0.0395
	14.4761	15.9782	10.2839	17.1823			0.15636	0.16973	0.152085	0.1624			0.04581	0.05183	0.0367625	0.04311
		17.7209	10.3742					0.16521	0.146764					0.04589	0.0382425
			9.7356						0.145637						0.0396309
			12.0384						0.142479						0.0371652
			9.5623						0.145095						0.0361895
			10.6518						0.150294						0.0362514

## Sheet: Figure 6
	BV/TV(%)			Tb.th (mm)				SSC(%)
Figure 6B	Slit2f/f	Slit2th		Slit2f/f	Slit2th		Figure 6C	Slit2f/f	Slit2th
	14.8623	7.8731		0.043096	0.041034			1.87	0.98
	13.0311	11.9078		0.045139	0.04537			1.63	1.52
	14.279	8.9015		0.044308	0.040983			1.76	1.18
	13.7811	10.2108		0.04734	0.039745			1.65	1.31
	11.7857	10.6732		0.048014	0.042377			1.62	1.2
	TH+ area / femur area				Bone volume (mm3)				SSC(%)
Figure 6D	Slit2f/f	Slit2th		Figure 6E	Slit2f/f	Slit2th		Figure 6G	Slit2f/f	Slit2th
	0.584751	2.15345			3.156	1.982			5.85	3.76
	1.10945	1.92374			2.987	2.067			4.06	2.65
	1.30758	1.87432			3.076	1.793			4.35	2.97
	1.21232	2.64553			3.329	2.782			4.88	2.28
	0.673941	2.35287			2.87	2.071			4.56	4.03
	1.11196	0.93823			2.544	2.412
	Bone volume (mm3)				SSC(%)
Figure 6H	Fstl1f/f	Fstl1dbh-cre-ert2		Figure 6I	Fstl1f/f	Fstl1dbh-cre-ert2
	2.973	3.651			3.75	4.62
	3.022	3.59			4.36	6.64
	3.676	4.052			3.55	5.98
	3.295	3.751			3.29	4.29
	3.124	3.296			3.07	5.67
					4.13

## Sheet: Supplemental figure1
	Relative mRNA Expression					Slit2 / β-Actin ration
S1A	Brain	OBs	OCs		S1B	Brain	OBs	OCs
	1.07676	4.20935	0.0063403			0.564426	2.73422	0.001326
	0.978862	3.97841	0.0012318			0.683634	2.92417	0.005934
	0.944375	4.40348	0.0023697			0.732485	1.98346	0.009832
	Relative mRNA Expression-OB					BV/TV(%)
S1C	Slit2f/f	Slit2osx			S1F	Osx-cre	Slit2f/f	Slit2osx
	1.176	0.110197				14.07	15.79	15.47
	0.923471	0.0926224				10.53	12.22	12.86
	1.15833	0.184379				11.39	16.3	14.19
	0.742199	0.164161				11.26	12.76	9.96
						20.16	8.66	12.08
	Relative mRNA Expression-sym neuro					8.34	11.18	10.14
	Slit2f/f	Slit2osx				14.68	13.67	15.22
	0.619723	0.890278
	0.855811	1.07873				Ct.th(mm)
	1.3168	1.23287			S1F	Osx-cre	Slit2f/f	Slit2osx
	1.20767	0.822121				0.157356	0.15745	0.154203
						0.152073	0.152903	0.162312
						0.159045	0.163082	0.149257
						0.142085	0.140523	0.156371
						0.14908	0.143052	0.152083
						0.161438	0.155035	0.147316
						0.160344	0.152622	0.160368
						Tb.th(mm)
					S1F	Osx-cre	Slit2f/f	Slit2osx
						0.041087	0.0450394	0.042268
						0.045934	0.041986	0.040375
						0.043982	0.045334	0.040977
						0.042083	0.039845	0.042831
						0.044074	0.041093	0.043542
						0.041678	0.04134	0.041056
						CD31hiEMCNhi(%)
					S1H	Slit2f/f	Slit2osx
						1.88	1.95
						2.13	2.08
						1.91	1.79
						1.68	2.05
						ALP activity
					S1I	Slit2f/f	Slit2osx
						1890.23	1983.42
						1912.38	2109.37
						2042.33	1873.44
						Postive area (%)
					S1J	Slit2f/f	Slit2osx
						56.98	49.65
						42.37	51.34
						56.07	63.56

## Sheet: Supplemental figure2
S2A	Relative mRNA Expression-BMSC			S2D	BV/TV(%)		S2D	Ct.Th (mm)		S2D	Tb.N (1/mm)
	Slit2f/f	Slit2prx1			Slit2f/f	Slit2prx1		Slit2f/f	Slit2prx1		Slit2f/f	Slit2prx1
	1.30604	0.0853959			10.78	9.49		0.147348	0.151347		2.3709	2.1592
	0.955994	0.0838123			10.75	10.61		0.151834	0.153036		2.3216	2.2274
	0.864671	0.125653			13.1	12.23		0.155093	0.14534		2.637	2.5586
	0.873298	0.116034			10.28	11.32		0.149466	0.149083		2.1962	2.447
					11.31	10.89		0.165038	0.157395		3.0524	2.8961
S2A	Relative mRNA Expression-sym neuro				10.67	11.37		0.142231	0.149352		2.7635	2.6943
	Slit2f/f	Slit2prx1
	0.853028	0.761451
	0.824825	0.932917		S2D	Tb.Th (mm)		S2D	Tb.sp (mm)
	0.989662	1.31358			Slit2f/f	Slit2prx1		Slit2f/f	Slit2prx1
	1.33248	1.24005			0.045494	0.04418		0.284489	0.297202
					0.046455	0.048239		0.281828	0.31786
					0.050477	0.048013		0.252127	0.256905
					0.047042	0.046449		0.292798	0.285331
					0.048075	0.046986		0.267093	0.287234
					0.047642	0.048021		0.289674	0.241032

## Sheet: Supplemental figure3
	Relative mRNA Expression-sym neuro				Supernatant CTX (pg/ml)
S3B	Slit2f/f	Slit2syn1		S3D	Slit2f/f	Slit2syn1
	0.992587	0.0806498			1163.86	1114.89
	1.18637	0.0937195			1061.63	1208.37
	0.790778	0.0932788			986.127	1035.06
	1.03026	0.127351			995.451	973.625
	Relative mRNA Expression(OB)
S3B	Slit2f/f	Slit2syn1
	0.750456	0.884762
	1.05188	1.08259
	1.07004	1.11679
	1.12763	0.967609

## Sheet: Supplemental figure4
	BV/TV(%)				Ct.Th (mm)			Tb.Th (mm)			Tb.N (1/mm)			Tb.sp (mm)
S4B	Slit1+/+	Slit1-/-			Slit1+/+	Slit1-/-		Slit1+/+	Slit1-/-		Slit1+/+	Slit1-/-		Slit1+/+	Slit1-/-
	16.9036	15.7341			0.213918	0.205771		0.044306	0.046397		4.83119	4.61832		0.19982	0.21836
	13.6918	14.5132			0.187703	0.197526		0.040812	0.039874		4.31865	4.75291		0.22861	0.20567
	12.5502	12.8268			0.196235	0.186612		0.042856	0.041168		4.35915	4.32182		0.22525	0.22976
	21.7236	15.7234			0.196424	0.181135		0.047237	0.046276		5.50136	4.61845		0.17086	0.21792
	16.9197	14.3915			0.21394	0.208629		0.044192	0.046402		4.82967	4.22763		0.19784	0.23053
	15.4723	21.2465			0.199327	0.226837		0.042527	0.052401		4.6592	4.88236		0.20918	0.19337
	12.7465	11.6128			0.226235	0.201375		0.046831	0.043587		3.88314	3.66871		0.25317	0.26874
	11.3327	18.9516			0.206239	0.215148		0.043264	0.052753		3.82596	4.41366		0.25624	0.21915

[truncated: 14 more sheets: Supplemental figure5, Supplemental figure6, Supplemental figure7, Supplemental figure8, Supplemental figure9, Supplemental figure10, Supplemental figure11, Supplemental figure12, Supplemental figure13, Supplemental figure14, Supplemental figure15, Supplemental figure16, Supplemental figure17, Supplemental figure18]
